# Supplementary material for: Optimisation of AAV-NDI1 Significantly Enhances Its Therapeutic Value for Correcting Retinal Mitochondrial Dysfunction
Source: Pharmaceutics. 2023 Jan 18;15(2):322. doi: 10.3390/pharmaceutics15020322 (PMC9960502; doi:10.3390/pharmaceutics15020322)
Supplement: Supplementary file 1 [file pharmaceutics-15-00322-s001.zip]

Archive with 1 entries (1 files):
- pharmaceutics-2059183-supplementary.pdf
